# Supplementary material for: Expansion of the agricultural frontier in the largest South American Dry Forest: Identifying priority conservation areas for snakes before everything is lost
Source: PLoS One. 2019 Sep 10;14(9):e0221901. doi: 10.1371/journal.pone.0221901 (PMC6736240; doi:10.1371/journal.pone.0221901)
Supplement: S1 Table — (XLS) [file pone.0221901.s001.xls]

## Sheet: record_sp_filter_CH
Species	long	lat
Boa_constrictor_occidentalis	-62.439	-29.336
Boa_constrictor_occidentalis	-64.536	-27.669
Boa_constrictor_occidentalis	-64.6167	-27.3
Boa_constrictor_occidentalis	-60.4333	-26.3333
Boa_constrictor_occidentalis	-63.9976	-24.0453
Boa_constrictor_occidentalis	-61.8167	-26.233
Boa_constrictor_occidentalis	-61.1833	-26.5
Boa_constrictor_occidentalis	-60.7333	-26.6833
Boa_constrictor_occidentalis	-65.1333	-28.6333
Boa_constrictor_occidentalis	-65.1167	-28.2
Boa_constrictor_occidentalis	-62.1333	-28.9833
Boa_constrictor_occidentalis	-60.4887	-26.2056
Boa_constrictor_occidentalis	-62.1379	-29.6704
Boa_constrictor_occidentalis	-62.6692	-29.1323
Boa_constrictor_occidentalis	-64.1333	-25.1333
Boa_constrictor_occidentalis	-61.083	-27.085
Boa_constrictor_occidentalis	-61.7	-25.48
Boa_constrictor_occidentalis	-62.02	-25.22
Boa_constrictor_occidentalis	-62.5	-25.05
Boa_constrictor_occidentalis	-62.65	-25.1
Boa_constrictor_occidentalis	-63.9672	-23.2049
Boa_constrictor_occidentalis	-63.9696	-25.0274
Boa_constrictor_occidentalis	-63.3627	-24.3237
Boa_constrictor_occidentalis	-64.9848	-25.5747
Boa_constrictor_occidentalis	-63.9814	-24.9114
Boa_constrictor_occidentalis	-64.0352	-25.2097
Boa_constrictor_occidentalis	-63.8796	-25.0947
Boa_constrictor_occidentalis	-63.78	-25.1965
Boa_constrictor_occidentalis	-60.1074	-24.2454
Boa_constrictor_occidentalis	-63.2989	-24.0664
Boa_constrictor_occidentalis	-62.8865	-24.1843
Boa_constrictor_occidentalis	-63.0813	-23.6514
Boa_constrictor_occidentalis	-66.4576	-32.662
Boa_constrictor_occidentalis	-65.2657	-31.1591
Boa_constrictor_occidentalis	-63.8567	-29.9115
Boa_constrictor_occidentalis	-62.8298	-25.8066
Boa_constrictor_occidentalis	-61.7714	-29.2317
Boa_constrictor_occidentalis	-61.7066	-23.5705
Boa_constrictor_occidentalis	-61.4528	-23.8287
Boa_constrictor_occidentalis	-60.9478	-26.6007
Boa_constrictor_occidentalis	-60.7548	-23.8958
Boa_constrictor_occidentalis	-60.6401	-26.2164
Boa_constrictor_occidentalis	-60.231	-25.1826
Boa_constrictor_occidentalis	-59.9876	-24.6736
Epicrates_alvarezi	-64.7	-27.2333
Epicrates_alvarezi	-64.25	-27.7333
Epicrates_alvarezi	-62.25	-28.4
Epicrates_alvarezi	-60.4333	-26.3333
Epicrates_alvarezi	-60.6333	-25.95
Epicrates_alvarezi	-61.2833	-27.3167
Epicrates_alvarezi	-64.2167	-24.9333
Epicrates_alvarezi	-62.1167	-28.4667
Epicrates_alvarezi	-61.1833	-26.5
Epicrates_alvarezi	-63.3333	-28.3333
Epicrates_alvarezi	-64.9167	-25.2
Epicrates_alvarezi	-63.8333	-23.2
Epicrates_alvarezi	-62.4667	-28.75
Epicrates_alvarezi	-62.2667	-28.8833
Epicrates_alvarezi	-64.741	-27.922
Epicrates_alvarezi	-64.1833	-25.0833
Epicrates_alvarezi	-65.1333	-28.633
Epicrates_alvarezi	-61.7	-25.48
Epicrates_alvarezi	-62.833	-25.1
Epicrates_alvarezi	-64.8062	-23.9106
Epicrates_alvarezi	-63.147	-24.6339
Epicrates_alvarezi	-63.6809	-24.9367
Epicrates_alvarezi	-64.8167	-27.1333
Epicrates_alvarezi	-64.479	-27.168
Epicrates_alvarezi	-62.8911	-26.7143
Epicrates_alvarezi	-62.9108	-27.3473
Epicrates_alvarezi	-64.2233	-27.4933
Epicrates_alvarezi	-64.5	-27.4
Epicrates_alvarezi	-65.7993	-29.194
Epicrates_alvarezi	-65.1089	-31.9142
Epicrates_alvarezi	-63.8865	-27.9305
Epicrates_alvarezi	-63.5932	-30.1611
Epicrates_alvarezi	-63.5262	-27.376
Epicrates_alvarezi	-63.5165	-30.5657
Erythrolamprus_albertguentheri	-61.5	-24.9333
Erythrolamprus_albertguentheri	-61.8006	-23.6802
Erythrolamprus_albertguentheri	-61.861	-23.894
Erythrolamprus_albertguentheri	-64.133	-25.133
Erythrolamprus_albertguentheri	-62.8732	-25.8189
Erythrolamprus_albertguentheri	-64.294	-26.2153
Erythrolamprus_albertguentheri	-63.5767	-23.2144
Erythrolamprus_albertguentheri	-63.6278	-23.332
Erythrolamprus_albertguentheri	-63.1867	-24.5827
Erythrolamprus_albertguentheri	-64.9649	-25.7975
Erythrolamprus_albertguentheri	-62.7298	-23.9981
Erythrolamprus_albertguentheri	-63.9814	-25.2097
Erythrolamprus_albertguentheri	-64.8491	-25.8428
Erythrolamprus_albertguentheri	-64.9262	-25.2114
Erythrolamprus_albertguentheri	-64.0196	-25.3351
Erythrolamprus_albertguentheri	-64.1946	-24.7253
Erythrolamprus_sagittifer_modestus	-62.0864	-22.9826
Erythrolamprus_sagittifer_modestus	-62.95	-28.6
Erythrolamprus_sagittifer_modestus	-64.8667	-27.5
Erythrolamprus_sagittifer_modestus	-63.8333	-23.2
Erythrolamprus_sagittifer_modestus	-64.25	-24.6833
Erythrolamprus_sagittifer_modestus	-64.25	-27.7333
Erythrolamprus_sagittifer_modestus	-63.3167	-28.05
Erythrolamprus_sagittifer_modestus	-64.8333	-25.8667
Erythrolamprus_sagittifer_modestus	-65.1333	-28.6333
Erythrolamprus_sagittifer_modestus	-64.6333	-25.3833
Erythrolamprus_sagittifer_modestus	-62.1333	-28.9833
Erythrolamprus_sagittifer_modestus	-64.741	-27.922
Erythrolamprus_sagittifer_modestus	-63.35	-23.25
Erythrolamprus_sagittifer_modestus	-64.8667	-28.5
Erythrolamprus_sagittifer_modestus	-63.7688	-27.7061
Erythrolamprus_sagittifer_modestus	-62.0333	-29.0667
Erythrolamprus_sagittifer_modestus	-65.4167	-24.8
Erythrolamprus_sagittifer_modestus	-61.983	-24.217
Erythrolamprus_sagittifer_modestus	-63.5767	-23.2144
Erythrolamprus_sagittifer_modestus	-63.6744	-24.9435
Erythrolamprus_sagittifer_modestus	-63.7291	-24.6386
Erythrolamprus_sagittifer_modestus	-63.7889	-24.9122
Erythrolamprus_sagittifer_modestus	-63.1444	-24.6312
Erythrolamprus_sagittifer_modestus	-60.6002	-25.95
Erythrolamprus_sagittifer_modestus	-64.4711	-23.6433
Erythrolamprus_sagittifer_modestus	-63.5775	-24.8544
Erythrolamprus_sagittifer_modestus	-63.984	-28.8932
Erythrolamprus_sagittifer_modestus	-64.133	-25.133
Erythrolamprus_sagittifer_modestus	-61.7	-25.48
Erythrolamprus_sagittifer_modestus	-67.1571	-32.3879
Erythrolamprus_sagittifer_modestus	-66.9744	-30.1206
Erythrolamprus_sagittifer_modestus	-66.8813	-30.0448
Erythrolamprus_sagittifer_modestus	-66.3144	-30.364
Erythrolamprus_sagittifer_modestus	-65.5878	-27.345
Erythrolamprus_sagittifer_modestus	-64.0471	-27.8203
Erythrolamprus_sagittifer_modestus	-63.9416	-27.4589
Erythrolamprus_sagittifer_modestus	-62.2049	-22.6934
Erythrolamprus_sagittifer_modestus	-61.8536	-23.8933
Erythrolamprus_sagittifer_modestus	-60.4004	-20.4384
Erythrolamprus_sagittifer_modestus	-60.319	-24.8925
Erythrolamprus_sagittifer_modestus	-60.03	-22.35
Erythrolamprus_sagittifer_modestus	-59.8333	-22.25
Erythrolamprus_sagittifer_modestus	-59.8167	-22.3667
Erythrolamprus_sagittifer_modestus	-59.7766	-22.6546
Erythrolamprus_sagittifer_modestus	-59.7333	-22.5
Leptodeira_annulata_pulchriceps	-62.7155	-22.2747
Leptodeira_annulata_pulchriceps	-63.8333	-23.2
Leptodeira_annulata_pulchriceps	-60.6	-24.7167
Leptodeira_annulata_pulchriceps	-61.85	-23.9
Leptodeira_annulata_pulchriceps	-60.8333	-24.55
Leptodeira_annulata_pulchriceps	-64.2833	-27.7833
Leptodeira_annulata_pulchriceps	-60.45	-26.8
Leptodeira_annulata_pulchriceps	-64.1667	-23.4333
Leptodeira_annulata_pulchriceps	-60.435	-26.333
Leptodeira_annulata_pulchriceps	-61.575	-23.8667
Leptodeira_annulata_pulchriceps	-61.983	-24.217
Leptodeira_annulata_pulchriceps	-61.7	-25.48
Leptodeira_annulata_pulchriceps	-62.5227	-25.6478
Leptodeira_annulata_pulchriceps	-62.2049	-22.6934
Leptodeira_annulata_pulchriceps	-60.319	-24.8925
Philodryas_baroni	-62.9333	-26.8333
Philodryas_baroni	-64.8667	-27.5
Philodryas_baroni	-64.9	-25.3167
Philodryas_baroni	-62.0333	-29.7667
Philodryas_baroni	-62.2333	-27.3167
Philodryas_baroni	-64.9167	-25.2
Philodryas_baroni	-63.5833	-29.9167
Philodryas_baroni	-60.55	-26.0667
Philodryas_baroni	-64.75	-26.9
Philodryas_baroni	-61.7167	-28.9333
Philodryas_baroni	-62.4667	-28.75
Philodryas_baroni	-64.4	-30.4333
Philodryas_baroni	-62.1333	-28.9833
Philodryas_baroni	-65.1333	-28.6333
Philodryas_baroni	-64.8167	-27.1333
Philodryas_baroni	-64.1833	-25.0833
Philodryas_baroni	-62.2667	-28.8833
Philodryas_baroni	-61.6667	-28.7833
Philodryas_baroni	-63.5833	-30.35
Philodryas_baroni	-61.7	-25.48
Philodryas_baroni	-62.65	-25.1
Philodryas_baroni	-63.0666	-30.6998
Philodryas_baroni	-64.2324	-26.1935
Philodryas_baroni	-65.6167	-28.3667
Philodryas_baroni	-64.881	-24.2315
Philodryas_baroni	-64.7932	-23.9945
Philodryas_baroni	-65.0423	-24.3788
Philodryas_baroni	-63.7852	-24.9655
Philodryas_baroni	-63.1867	-24.5827
Philodryas_baroni	-63.5764	-24.8544
Philodryas_baroni	-63.304	-25.1303
Philodryas_baroni	-63.9814	-25.2097
Philodryas_baroni	-65.1129	-28.2018
Philodryas_baroni	-63.5349	-27.3661
Philodryas_baroni	-64.0014	-25.7121
Philodryas_baroni	-64.219	-27.9714
Philodryas_baroni	-64.7824	-28.3703
Philodryas_baroni	-62.3497	-26.012
Philodryas_baroni	-64.9833	-28.1667
Philodryas_baroni	-64.5612	-27.0831
Philodryas_baroni	-64.4979	-26.8359
Philodryas_baroni	-64.6319	-27.528
Philodryas_baroni	-63.628	-27.1199
Philodryas_baroni	-64.0553	-27.8182
Philodryas_baroni	-63.9389	-29.1
Philodryas_baroni	-62.8013	-28.5618
Philodryas_baroni	-65.0325	-27.2931
Philodryas_baroni	-65.3333	-26.3997
Philodryas_baroni	-65.2508	-26.5174
Philodryas_baroni	-64.4975	-26.2894
Philodryas_baroni	-64.6371	-24.3158
Philodryas_baroni	-63.95	-29.7167
Philodryas_baroni	-63.5167	-30.55
Philodryas_baroni	-62.5859	-27.3229
Philodryas_baroni	-61.2826	-27.3256
Philodryas_baroni	-64.5036	-26.6185
Philodryas_baroni	-62.8293	-28.4591
Philodryas_baroni	-65.4896	-24.9693
Philodryas_baroni	-62.4126	-27.6444
Philodryas_baroni	-64.672	-30.4702
Philodryas_baroni	-61.1333	-21.0833
Philodryas_baroni	-61.6336	-21.2502
Philodryas_baroni	-61.9546	-20.8434
Philodryas_erlandi	-60.45	-26.8
Philodryas_erlandi	-60.3667	-24.9
Philodryas_erlandi	-61.1667	-27.1
Philodryas_erlandi	-60.7167	-27.5833
Philodryas_erlandi	-60.9333	-27.6667
Philodryas_erlandi	-61.861	-23.894
Philodryas_erlandi	-64.5	-27.167
Philodryas_erlandi	-60.101	-20.21
Philodryas_erlandi	-64.133	-25.133
Philodryas_erlandi	-61.7	-25.48
Philodryas_erlandi	-62.5	-25.05
Philodryas_erlandi	-60.9952	-27.7386
Philodryas_erlandi	-61.4251	-26.4037
Philodryas_erlandi	-60.0313	-22.3524
Philodryas_erlandi	-63.6827	-24.9327
Philodryas_erlandi	-64.396	-25.2524
Philodryas_erlandi	-64.5992	-25.3947
Philodryas_erlandi	-63.7995	-24.7605
Philodryas_erlandi	-63.147	-24.6339
Philodryas_erlandi	-63.9814	-25.2097
Philodryas_erlandi	-64.294	-26.2153
Philodryas_erlandi	-59.87	-20.63
Philodryas_erlandi	-62.5872	-22.3165
Philodryas_erlandi	-62.2049	-22.6934
Philodryas_erlandi	-60.9091	-26.8844
Philodryas_erlandi	-64.1946	-24.7253
Philodryas_erlandi	-59.755	-22.4671
Phimophis_vittatus	-64.2833	-27.7833
Phimophis_vittatus	-61.6833	-27.4833
Phimophis_vittatus	-62.1333	-28.9833
Phimophis_vittatus	-62.2667	-28.8833
Phimophis_vittatus	-64.6333	-25.3833
Phimophis_vittatus	-61.7	-25.48
Phimophis_vittatus	-61.3441	-27.6095
Phimophis_vittatus	-61.3704	-24.7652
Phimophis_vittatus	-63.5767	-23.2144
Phimophis_vittatus	-63.1867	-24.5827
Phimophis_vittatus	-62.7159	-27.0569
Phimophis_vittatus	-62.8732	-25.8189
Phimophis_vittatus	-63.5349	-27.3661
Phimophis_vittatus	-64.294	-26.2153
Phimophis_vittatus	-63.6268	-27.1197
Phimophis_vittatus	-60.7773	-24.5819
Phimophis_vittatus	-63.7634	-24.7009
Phimophis_vittatus	-62.6051	-28.6227
Phimophis_vittatus	-61.2826	-27.3256
Phimophis_vittatus	-60.6401	-26.2164
Phimophis_vittatus	-60.5936	-22.0364
Phimophis_vittatus	-60.0183	-22.4415
Psomophis_genimaculatus	-63.1833	-24.5833
Psomophis_genimaculatus	-62.3258	-24.5094
Psomophis_genimaculatus	-61.0953	-21.662
Psomophis_genimaculatus	-59.58	-20
Psomophis_genimaculatus	-60.0341	-22.2085
Psomophis_genimaculatus	-59.8459	-20.5663
Sibynomorphus_lavillai	-62.65	-25.1
Sibynomorphus_lavillai	-61.7	-25.48
Sibynomorphus_lavillai	-64.0637	-25.1495
Sibynomorphus_lavillai	-64.1915	-24.9727
Sibynomorphus_lavillai	-63.1833	-24.5833
Sibynomorphus_lavillai	-60.4101	-24.9372
Sibynomorphus_lavillai	-60.5939	-24.7053
Sibynomorphus_lavillai	-59.8895	-22.5487
Thamnodynastes_chaquensis	-61.9833	-24.2167
Thamnodynastes_chaquensis	-60.3667	-24.9
Thamnodynastes_chaquensis	-60.6	-24.7167
Thamnodynastes_chaquensis	-60.45	-26.8
Thamnodynastes_chaquensis	-63.5833	-23.2167
Thamnodynastes_chaquensis	-60.55	-26.067
Thamnodynastes_chaquensis	-62.2376	-24.5675
Thamnodynastes_chaquensis	-62.8685	-23.6363
Xenodon_pulcher	-66.0742	-33.1968
Xenodon_pulcher	-64.6286	-31.981
Xenodon_pulcher	-64.6666	-31.7716
Xenodon_pulcher	-64.4763	-31.448
Xenodon_pulcher	-63.0486	-30.7818
Xenodon_pulcher	-62.706	-30.6485
Xenodon_pulcher	-63.0105	-30.5724
Xenodon_pulcher	-62.4965	-30.382
Xenodon_pulcher	-62.9344	-30.344
Xenodon_pulcher	-63.5245	-30.3249
Xenodon_pulcher	-63.3341	-30.1726
Xenodon_pulcher	-66.8367	-29.811
Xenodon_pulcher	-63.4674	-29.7919
Xenodon_pulcher	-64.2098	-29.7539
Xenodon_pulcher	-62.4136	-29.3947
Xenodon_pulcher	-61.7416	-29.3787
Xenodon_pulcher	-65.2133	-28.9947
Xenodon_pulcher	-62.4456	-28.5788
Xenodon_pulcher	-65.5013	-28.3868
Xenodon_pulcher	-61.8609	-27.7947
Xenodon_pulcher	-61.0614	-27.6804
Xenodon_pulcher	-65.1174	-27.6669
Xenodon_pulcher	-65.4373	-27.6508
Xenodon_pulcher	-62.0894	-27.4711
Xenodon_pulcher	-64.0881	-27.433
Xenodon_pulcher	-65.1813	-27.4269
Xenodon_pulcher	-64.6374	-27.4109
Xenodon_pulcher	-61.2297	-27.3149
Xenodon_pulcher	-65.3573	-27.1229
Xenodon_pulcher	-65.0694	-27.1229
Xenodon_pulcher	-61.1177	-27.1229
Xenodon_pulcher	-60.9897	-27.0109
Xenodon_pulcher	-63.6313	-26.9381
Xenodon_pulcher	-64.2854	-26.9149
Xenodon_pulcher	-60.9897	-26.8189
Xenodon_pulcher	-64.3494	-26.7549
Xenodon_pulcher	-65.1654	-26.6429
Xenodon_pulcher	-64.6374	-26.6429
Xenodon_pulcher	-64.6374	-26.451
Xenodon_pulcher	-60.9091	-26.405
Xenodon_pulcher	-65.4533	-26.403
Xenodon_pulcher	-64.4934	-26.307
Xenodon_pulcher	-61.4612	-26.1385
Xenodon_pulcher	-61.7086	-25.9672
Xenodon_pulcher	-63.1173	-25.9101
Xenodon_pulcher	-60.6998	-25.834
Xenodon_pulcher	-62.5462	-25.7578
Xenodon_pulcher	-64.012	-25.3581
Xenodon_pulcher	-64.3165	-25.2629
Xenodon_pulcher	-60.1858	-25.0155
Xenodon_pulcher	-64.3165	-24.8251
Xenodon_pulcher	-63.2828	-24.7162
Xenodon_pulcher	-60.3571	-24.254
Xenodon_pulcher	-64.583	-24.0637
Xenodon_pulcher	-61.88	-23.9494
Xenodon_pulcher	-59.8	-23.4667
Xenodon_pulcher	-61.4333	-23.15
Xenodon_pulcher	-63.6122	-23.15
Xenodon_pulcher	-63.8216	-23.0738
Xenodon_pulcher	-60.0313	-22.3524
Xenodon_pulcher	-59.95	-22.0667
Xenodon_pulcher	-59.8333	-22.0667
Xenodon_pulcher	-59.9333	-21.85
Xenodon_pulcher	-63.5667	-21.8167
Xenodon_pulcher	-61.1	-21.5667
Xenodon_pulcher	-61.4833	-21.3667
Xenodon_pulcher	-61.65	-21.2
Xenodon_pulcher	-59.8667	-20.6333
Xenodon_pulcher	-58.3833	-20.4167
Xenodon_pulcher	-60.3167	-20.3833
Xenodon_pulcher	-59.7667	-20.0167
Xenodon_pulcher	-59.7667	-19.7667

## Sheet: Museum collections 
Museum collections
MCN	Museo de Ciencias Naturales de la Universidad Nacional de Salta
FML	Fundación Miguel Lillo
MACN	Museo de Ciencias Naturales Bernardino Rivadavia
INALI	Instituto Nacional de Limnología de Santa Fe
MFA	Museo provincial de Ciencias Naturales ‘Florentino Ameghino’ de Santa Fe
MLP	Museo de La Plata, Buenos Aires
UNNEC	Universidad Nacional del Nordeste, Corrientes
